# Supplementary material for: Perturbating Intramolecular Hydrogen Bonds through Substituent Effects or Non-Covalent Interactions
Source: Molecules. 2021 Jun 10;26(12):3556. doi: 10.3390/molecules26123556 (PMC8230504; doi:10.3390/molecules26123556)
Supplement: Supplementary file 1 [file molecules-26-03556-s001.zip]

Archive with 1 entries (1 files):
- molecules-1256860-supplementary.pdf
